# Supplementary material for: Deciphering a mitochondria-related signature to supervise prognosis and immunotherapy in hepatocellular carcinoma
Source: Front Immunol. 2022 Dec 2;13:1070593. doi: 10.3389/fimmu.2022.1070593 (PMC9761315; doi:10.3389/fimmu.2022.1070593)
Supplement: Supplementary file 4 [file Table_1.xlsx]

## Sheet: Sheet1
Totals of 1,136 mitochondria-related genes
Symbol	MitoCarta3.0_SubMitoLocalization
AADAT	Matrix
AARS2	Matrix
AASS	Matrix
ABAT	Matrix
ABCA9	Membrane
ABCB10	MIM
ABCB6	MOM
ABCB7	MIM
ABCB8	MIM
ABCD1	Membrane
ABCD2	Membrane
ABCD3	Membrane
ABHD10	Matrix
ABHD11	Matrix
ACAA1	unknown
ACAA2	Matrix
ACACA	Matrix
ACACB	MOM
ACAD10	Matrix
ACAD11	MIM
ACAD8	Matrix
ACAD9	MIM
ACADL	MIM
ACADM	Matrix
ACADS	Matrix
ACADSB	Matrix
ACADVL	MIM
ACAT1	Matrix
ACCS	unknown
ACLY	Matrix
ACO2	Matrix
ACOD1	Matrix
ACOT11	Matrix
ACOT13	Matrix
ACOT2	Matrix
ACOT7	Matrix
ACOT9	MIM
ACP6	IMS
ACSF2	Matrix
ACSF3	Matrix
ACSL1	MOM
ACSL6	MOM
ACSM1	Matrix
ACSM2A	Matrix
ACSM2B	Matrix
ACSM3	Matrix
ACSM4	Matrix
ACSM5	Matrix
ACSS1	MIM
ACSS3	Matrix
ADCK1	unknown
ADCK2	MIM
ADCK5	unknown
ADCY10	Membrane
ADHFE1	Matrix
AFG1L	MIM
AFG3L2	MIM
AGK	MIM
AGMAT	Matrix
AGPAT4	MOM
AGPAT5	MOM
AGXT	Matrix
AGXT2	Matrix
AHCYL1	MOM
AIFM1	MIM
AIFM2	Membrane
AIFM3	MIM
AK2	IMS
AK3	Matrix
AK4	Matrix
AKAP1	MOM
AKAP10	MOM
AKR1B10	unknown
AKR7A2	Matrix
ALAS1	Matrix
ALAS2	Matrix
ALDH18A1	Matrix
ALDH1B1	Matrix
ALDH1L1	Matrix
ALDH1L2	Matrix
ALDH2	Matrix
ALDH3A2	Membrane
ALDH4A1	Matrix
ALDH5A1	Matrix
ALDH6A1	MIM
ALDH7A1	Matrix
ALDH9A1	Matrix
ALKBH1	Matrix
ALKBH7	Matrix
AMACR	Matrix
AMT	Matrix
ANGEL2	Matrix
ANTKMT	MIM
APEX1	Matrix
APOO	MIM
APOOL	MIM
ARF5	unknown
ARG2	Matrix
ARL2	IMS
ARMC10	MOM
ARMCX1	MOM
ARMCX2	Membrane
ARMCX3	MOM
ARMCX6	Membrane
ATAD1	MOM
ATAD3A	MIM
ATAD3B	MIM
ATP23	IMS
ATP5F1A	MIM
ATP5F1B	MIM
ATP5F1C	MIM
ATP5F1D	MIM
ATP5F1E	MIM
ATP5IF1	Matrix
ATP5MC1	MIM
ATP5MC2	MIM
ATP5MC3	MIM
ATP5MD	MIM
ATP5ME	MIM
ATP5MF	MIM
ATP5MF-PTCD1	unknown
ATP5MG	MIM
ATP5MPL	MIM
ATP5PB	MIM
ATP5PD	MIM
ATP5PF	MIM
ATP5PO	MIM
ATPAF1	Matrix
ATPAF2	Matrix
ATPSCKMT	MIM
AUH	Matrix
AURKAIP1	Matrix
BAD	MOM
BAK1	MOM
BAX	MOM
BBC3	MOM
BCAT2	Matrix
BCKDHA	MIM
BCKDHB	MIM
BCKDK	Matrix
BCL2	MOM
BCL2A1	MOM
BCL2L1	MOM
BCL2L10	MOM
BCL2L11	MOM
BCL2L13	MOM
BCL2L2	MOM
BCO2	MIM
BCS1L	MIM
BDH1	MIM
BID	MOM
BIK	MOM
BLOC1S1	unknown
BNIP3	MOM
BNIP3L	MOM
BOK	MOM
BOLA1	Matrix
BOLA3	Matrix
BPHL	Matrix
C12orf65	Matrix
C15orf48	Membrane
C15orf61	Matrix
C16orf91	IMS
C1QBP	Matrix
C2orf69	Matrix
C3orf33	Matrix
C5orf63	Matrix
C6orf136	Matrix
C8orf82	Matrix
CA5A	Matrix
CA5B	Matrix
CARS2	Matrix
CASP3	IMS
CASP8	MOM
CASP9	IMS
CAT	IMS
CBR3	Matrix
CBR4	Matrix
CCDC127	Membrane
CCDC51	MIM
CCDC58	IMS
CCDC90B	MIM
CDK5RAP1	Matrix
CEP89	IMS
CHCHD1	MIM
CHCHD10	IMS
CHCHD2	IMS
CHCHD3	MIM
CHCHD4	IMS
CHCHD5	IMS
CHCHD6	MIM
CHCHD7	IMS
CHDH	MIM
CHPT1	MIM
CISD1	MOM
CISD3	Matrix
CKMT1A	MIM
CKMT1B	MIM
CKMT2	MIM
CLPB	IMS
CLPP	Matrix
CLPX	Matrix
CLYBL	Matrix
CMC1	IMS
CMC2	IMS
CMC4	IMS
CMPK2	Matrix
COA1	MIM
COA3	MIM
COA4	IMS
COA5	IMS
COA6	IMS
COA7	IMS
COA8	MIM
COASY	Matrix
COMT	Membrane
COMTD1	Membrane
COQ10A	MIM
COQ10B	MIM
COQ2	MIM
COQ3	MIM
COQ4	MIM
COQ5	MIM
COQ6	MIM
COQ7	MIM
COQ8A	MIM
COQ8B	MIM
COQ9	MIM
COX10	MIM
COX11	MIM
COX14	MIM
COX15	MIM
COX16	MIM
COX17	IMS
COX18	MIM
COX19	IMS
COX20	MIM
COX4I1	MIM
COX4I2	MIM
COX5A	MIM
COX5B	MIM
COX6A1	MIM
COX6A2	MIM
COX6B1	MIM
COX6B2	MIM
COX6C	MIM
COX7A1	MIM
COX7A2	MIM
COX7A2L	MIM
COX7B	MIM
COX7B2	MIM
COX7C	MIM
COX8A	MIM
COX8C	MIM
CPOX	MIM
CPS1	Matrix
CPT1A	MOM
CPT1B	MOM
CPT1C	MOM
CPT2	MIM
CRAT	MIM
CRLS1	MIM
CROT	unknown
CRY1	unknown
CRYZ	Matrix
CS	Matrix
CSKMT	Matrix
CYB5B	MOM
CYB5R3	MOM
CYC1	MIM
CYCS	IMS
CYP11A1	MIM
CYP11B1	MIM
CYP11B2	MIM
CYP24A1	MIM
CYP27A1	MIM
CYP27B1	MIM
D2HGDH	Matrix
DAP3	Matrix
DARS2	Matrix
DBI	unknown
DBT	Matrix
DCAKD	Membrane
DCXR	Matrix
DDX28	Matrix
DECR1	Matrix
DELE1	MIM
DGLUCY	Matrix
DGUOK	Matrix
DHODH	MIM
DHRS1	MIM
DHRS2	Matrix
DHRS4	Matrix
DHRS7B	Membrane
DHTKD1	Matrix
DHX30	Matrix
DIABLO	IMS
DLAT	Matrix
DLD	Matrix
DLST	Matrix
DMAC1	MIM
DMAC2	MIM
DMAC2L	MIM
DMGDH	Matrix
DMPK	MOM
DNA2	Matrix
DNAJA3	Matrix
DNAJC11	MOM
DNAJC15	MIM
DNAJC19	MIM
DNAJC28	unknown
DNAJC30	MIM
DNAJC4	Membrane
DNLZ	Matrix
DNM1L	MOM
DTYMK	Matrix
DUS2	Matrix
DUT	Matrix
EARS2	Matrix
ECH1	Matrix
ECHDC1	unknown
ECHDC2	Matrix
ECHDC3	Matrix
ECHS1	Matrix
ECI1	Matrix
ECI2	Matrix
ECSIT	MIM
EFHD1	MIM
EHHADH	unknown
ELAC2	Matrix
ENDOG	IMS
EPHX2	unknown
ERAL1	Matrix
ETFA	Matrix
ETFB	Matrix
ETFBKMT	Matrix
ETFDH	MIM
ETFRF1	Matrix
ETHE1	Matrix
EXD2	Matrix
EXOG	MIM
FABP1	unknown
FAHD1	Matrix
FAHD2A	Matrix
FAM136A	IMS
FAM162A	MIM
FAM185A	Matrix
FAM210A	MIM
FAM210B	MIM
FARS2	Matrix
FASN	IMS
FASTK	MIM
FASTKD1	Matrix
FASTKD2	Matrix
FASTKD3	Matrix
FASTKD5	Matrix
FBXL4	IMS
FDPS	MIM
FDX1	Matrix
FDX2	Matrix
FDXR	Matrix
FECH	MIM
FH	Matrix
FHIT	Matrix
FIS1	MOM
FKBP10	IMS
FKBP8	MOM
FLAD1	Matrix
FMC1	Matrix
FOXRED1	MIM
FPGS	Matrix
FTH1	unknown
FTMT	Matrix
FUNDC1	MOM
FUNDC2	MOM
FXN	Matrix
GADD45GIP1	Matrix
GARS1	Matrix
GATB	Matrix
GATC	Matrix
GATD3A	Matrix
GATM	Matrix
GCAT	unknown
GCDH	Matrix
GCSH	Matrix
GDAP1	MOM
GFER	IMS
GFM1	Matrix
GFM2	Matrix
GHITM	MIM
GLDC	Matrix
GLOD4	Matrix
GLRX2	Matrix
GLRX5	Matrix
GLS	MIM
GLS2	Matrix
GLUD1	Matrix
GLUD2	Matrix
GLYAT	Matrix
GLYCTK	Matrix
GOLPH3	IMS
GOT2	MIM
GPAM	Membrane
GPAT2	MOM
GPD2	MIM
GPT2	Matrix
GPX1	Matrix
GPX4	MIM
GRHPR	Matrix
GRPEL1	Matrix
GRPEL2	Matrix
GRSF1	Matrix
GSR	Matrix
GSTK1	Matrix
GSTZ1	Matrix
GTPBP10	Matrix
GTPBP3	Matrix
GTPBP6	Matrix
GUF1	Matrix
GUK1	Matrix
HADH	Matrix
HADHA	MIM
HADHB	MIM
HAGH	Matrix
HAO2	unknown
HARS2	Matrix
HCCS	IMS
HDHD3	Matrix
HDHD5	Matrix
HEBP1	IMS
HEMK1	Matrix
HIBADH	Matrix
HIBCH	Matrix
HIGD1A	MIM
HIGD2A	MIM
HINT1	unknown
HINT2	Matrix
HINT3	unknown
HMGCL	Matrix
HMGCS2	Matrix
HOGA1	Matrix
HPDL	unknown
HSCB	Matrix
HSD17B10	Matrix
HSD17B4	unknown
HSD17B8	Matrix
HSDL1	unknown
HSDL2	Matrix
HSPA9	Matrix
HSPD1	Matrix
HSPE1	Matrix
HTATIP2	Membrane
HTD2	Matrix
HTRA2	MIM
IARS2	Matrix
IBA57	Matrix
IDE	Matrix
IDH2	Matrix
IDH3A	Matrix
IDH3B	Matrix
IDH3G	Matrix
IDI1	Matrix
IFI27	Membrane
IMMP1L	MIM
IMMP2L	MIM
IMMT	MIM
ISCA1	Matrix
ISCA2	Matrix
ISCU	Matrix
ISOC2	Matrix
IVD	Matrix
KARS1	Matrix
KMO	MOM
KYAT3	Matrix
L2HGDH	MIM
LACTB	IMS
LACTB2	Matrix
LAP3	Matrix
LARS2	Matrix
LDHAL6B	Matrix
LDHB	unknown
LDHD	MIM
LETM1	MIM
LETM2	MIM
LETMD1	Membrane
LIAS	Matrix
LIG3	Matrix
LIPT1	Matrix
LIPT2	Matrix
LONP1	Matrix
LRPPRC	Matrix
LYPLA1	unknown
LYPLAL1	unknown
LYRM1	unknown
LYRM2	Matrix
LYRM4	Matrix
LYRM7	Matrix
LYRM9	unknown
MACROD1	Matrix
MAIP1	Matrix
MALSU1	Matrix
MAOA	MOM
MAOB	MOM
MARCHF5	MOM
MARS2	Matrix
MAVS	MOM
MCAT	Matrix
MCCC1	Matrix
MCCC2	Matrix
MCCD1	unknown
MCEE	Matrix
MCL1	MOM
MCRIP2	unknown
MCU	MIM
MCUB	MIM
MCUR1	MIM
MDH2	Matrix
ME2	Matrix
ME3	Matrix
MECR	Matrix
METAP1D	Matrix
METTL15	Matrix
METTL17	Matrix
METTL4	Matrix
METTL5	Matrix
METTL8	Matrix
MFF	MOM
MFN1	MOM
MFN2	MOM
MGARP	Membrane
MGME1	Matrix
MGST1	Membrane
MGST3	MOM
MICOS10	MIM
MICOS13	MIM
MICU1	MIM
MICU2	MIM
MICU3	MIM
MIEF1	MOM|Matrix
MIEF2	MOM
MIGA1	MOM
MIGA2	MOM
MIPEP	Matrix
MLYCD	Matrix
MMAA	Matrix
MMAB	Matrix
MMADHC	Matrix
MMUT	Matrix
MOCS1	Matrix
MPC1	MIM
MPC1L	MIM
MPC2	MIM
MPST	MIM
MPV17	MIM
MPV17L	MIM
MPV17L2	MIM
MRM1	Matrix
MRM2	Matrix
MRM3	Matrix
MRPL1	Matrix
MRPL10	Matrix
MRPL11	Matrix
MRPL12	Matrix
MRPL13	Matrix
MRPL14	Matrix
MRPL15	Matrix
MRPL16	Matrix
MRPL17	Matrix
MRPL18	Matrix
MRPL19	Matrix
MRPL2	Matrix
MRPL20	Matrix
MRPL21	Matrix
MRPL22	Matrix
MRPL23	Matrix
MRPL24	Matrix
MRPL27	Matrix
MRPL28	Matrix
MRPL3	Matrix
MRPL30	Matrix
MRPL32	Matrix
MRPL33	Matrix
MRPL34	Matrix
MRPL35	Matrix
MRPL36	Matrix
MRPL37	Matrix
MRPL38	Matrix
MRPL39	Matrix
MRPL4	Matrix
MRPL40	Matrix
MRPL41	Matrix
MRPL42	Matrix
MRPL43	Matrix
MRPL44	Matrix
MRPL45	Matrix
MRPL46	Matrix
MRPL47	Matrix
MRPL48	Matrix
MRPL49	Matrix
MRPL50	Matrix
MRPL51	Matrix
MRPL52	Matrix
MRPL53	Matrix
MRPL54	Matrix
MRPL55	Matrix
MRPL57	Matrix
MRPL58	Matrix
MRPL9	Matrix
MRPS10	Matrix
MRPS11	Matrix
MRPS12	Matrix
MRPS14	Matrix
MRPS15	Matrix
MRPS16	Matrix
MRPS17	Matrix
MRPS18A	Matrix
MRPS18B	Matrix
MRPS18C	Matrix
MRPS2	Matrix
MRPS21	Matrix
MRPS22	Matrix
MRPS23	Matrix
MRPS24	Matrix
MRPS25	Matrix
MRPS26	Matrix
MRPS27	Matrix
MRPS28	Matrix
MRPS30	Matrix
MRPS31	Matrix
MRPS33	Matrix
MRPS34	Matrix
MRPS35	Matrix
MRPS36	Matrix
MRPS5	Matrix
MRPS6	Matrix
MRPS7	Matrix
MRPS9	Matrix
MRRF	Matrix
MRS2	MIM
MSRA	Matrix
MSRB2	Matrix
MSRB3	unknown
MTARC1	MOM
MTARC2	MOM
MT-ATP6	MIM
MT-ATP8	MIM
MTCH1	MOM
MTCH2	MOM
MT-CO1	MIM
MT-CO2	MIM
MT-CO3	MIM
MT-CYB	MIM
MTERF1	Matrix
MTERF2	Matrix
MTERF3	Matrix
MTERF4	Matrix
MTFMT	Matrix
MTFP1	Membrane
MTFR1	Membrane
MTFR1L	unknown
MTFR2	Membrane
MTG1	Matrix
MTG2	Matrix
MTHFD1L	Matrix
MTHFD2	Matrix
MTHFD2L	Matrix
MTHFS	Matrix
MTIF2	Matrix
MTIF3	Matrix
MT-ND1	MIM
MT-ND2	MIM
MT-ND3	MIM
MT-ND4	MIM
MT-ND4L	MIM
MT-ND5	MIM
MT-ND6	MIM
MTO1	Matrix
MTPAP	Matrix
MTRES1	Matrix
MTRF1	Matrix
MTRF1L	Matrix
MTX1	MOM
MTX2	MOM
MTX3	MOM
MUL1	MOM
MUTYH	Matrix
MYG1	Matrix
MYO19	MOM
NADK2	Matrix
NAGS	Matrix
NARS2	Matrix
NAT8L	Membrane
NAXD	MIM
NAXE	Matrix
NBR1	IMS
NDUFA1	MIM
NDUFA10	MIM
NDUFA11	MIM
NDUFA12	MIM
NDUFA13	MIM
NDUFA2	MIM
NDUFA3	MIM
NDUFA4	MIM
NDUFA5	MIM
NDUFA6	MIM
NDUFA7	MIM
NDUFA8	MIM
NDUFA9	MIM
NDUFAB1	MIM
NDUFAF1	MIM
NDUFAF2	MIM
NDUFAF3	MIM
NDUFAF4	MIM
NDUFAF5	MIM
NDUFAF6	MIM
NDUFAF7	MIM
NDUFAF8	IMS
NDUFB1	MIM
NDUFB10	MIM
NDUFB11	MIM
NDUFB2	MIM
NDUFB3	MIM
NDUFB4	MIM
NDUFB5	MIM
NDUFB6	MIM
NDUFB7	MIM
NDUFB8	MIM
NDUFB9	MIM
NDUFC1	MIM
NDUFC2	MIM
NDUFS1	MIM
NDUFS2	MIM
NDUFS3	MIM
NDUFS4	MIM
NDUFS5	MIM
NDUFS6	MIM
NDUFS7	MIM
NDUFS8	MIM
NDUFV1	MIM
NDUFV2	MIM
NDUFV3	MIM
NEU4	MOM
NFS1	Matrix
NFU1	Matrix
NGRN	Matrix
NIF3L1	Matrix
NIPSNAP1	Matrix
NIPSNAP2	Matrix
NIPSNAP3A	Matrix
NIPSNAP3B	Matrix
NIT1	Matrix
NIT2	unknown
NLN	Matrix
NLRX1	Matrix
NME3	MOM
NME4	MIM
NME6	Matrix
NMNAT3	Matrix
NNT	MIM
NOA1	MIM
NOCT	Matrix
NRDC	Matrix
NSUN2	Matrix
NSUN3	Matrix
NSUN4	Matrix
NT5DC2	Matrix
NT5DC3	Matrix
NT5M	Matrix
NTHL1	unknown
NUBPL	Matrix
NUDT13	Matrix
NUDT19	Matrix
NUDT2	Matrix
NUDT5	unknown
NUDT6	Matrix
NUDT8	Matrix
NUDT9	Matrix
OAT	Matrix
OCIAD1	MOM
OCIAD2	unknown
OGDH	Matrix
OGDHL	Matrix
OGG1	Matrix
OMA1	MIM
OPA1	MIM
OPA3	MOM
OSBPL1A	unknown
OSGEPL1	Matrix
OTC	Matrix
OXA1L	MIM
OXCT1	Matrix
OXCT2	Matrix
OXLD1	unknown
OXNAD1	Matrix
OXR1	MOM
OXSM	Matrix
PABPC5	Matrix
PAICS	Matrix
PAM16	MIM
PANK2	IMS
PARK7	MOM
PARL	MIM
PARS2	Matrix
PC	Matrix
PCBD2	unknown
PCCA	Matrix
PCCB	Matrix
PCK2	Matrix
PDE12	Matrix
PDE2A	MIM
PDF	Matrix
PDHA1	Matrix
PDHA2	Matrix
PDHB	Matrix
PDHX	Matrix
PDK1	Matrix
PDK2	Matrix
PDK3	Matrix
PDK4	MIM
PDP1	MIM
PDP2	Matrix
PDPR	Matrix
PDSS1	MIM
PDSS2	MIM
PET100	MIM
PET117	MIM
PEX11B	Membrane
PGAM5	MOM
PGS1	MIM
PHB	MIM
PHB2	MIM
PHYH	Matrix
PICK1	unknown
PIF1	Matrix
PIGBOS1	MOM
PINK1	MOM
PISD	MIM
PITRM1	Matrix
PLD6	MOM
PLGRKT	Membrane
PLPBP	Matrix
PLSCR3	MIM
PMAIP1	MOM
PMPCA	Matrix
PMPCB	Matrix
PNKD	MIM
PNPLA8	MIM
PNPO	Matrix
PNPT1	Matrix|IMS
POLB	Matrix
POLDIP2	Matrix
POLG	Matrix
POLG2	Matrix
POLQ	Matrix
POLRMT	Matrix
PPA2	Matrix
PPIF	Matrix
PPM1K	Matrix
PPOX	MIM
PPTC7	Matrix
PRDX2	unknown
PRDX3	Matrix
PRDX4	IMS
PRDX5	Matrix
PRDX6	unknown
PRELID1	IMS
PRELID2	IMS
PRELID3A	IMS
PRELID3B	IMS
PREPL	Matrix
PRIMPOL	Matrix
PRKACA	MIM
PRKN	MOM
PRODH	MIM
PRODH2	MIM
PRORP	Matrix
PRSS35	unknown
PRXL2A	Membrane
PTCD1	Matrix
PTCD2	Matrix
PTCD3	Matrix
PTGES2	MIM
PTPMT1	MIM
PTRH1	Matrix
PTRH2	MOM
PUS1	Matrix
PUSL1	Matrix
PXMP2	MIM
PXMP4	unknown
PYCR1	Matrix
PYCR2	Matrix
PYURF	unknown
QDPR	Matrix
QRSL1	Matrix
QTRT1	Matrix
RAB24	MOM
RAB5IF	MIM
RARS2	Matrix
RBFA	Matrix
RCC1L	Matrix
RDH13	MIM
RDH14	Membrane
RECQL4	Matrix
REXO2	Matrix
RFK	Matrix
RHOT1	MOM
RHOT2	MOM
RIDA	Matrix
RMDN1	MOM
RMDN3	MOM
RMND1	MIM
RNASEH1	Matrix
ROMO1	MIM
RP11_469A15.2	MIM
RPIA	Matrix
RPUSD3	Matrix
RPUSD4	Matrix
RSAD1	MIM
RTL10	MOM
RTN4IP1	Matrix
SAMM50	MOM
SARDH	Matrix
SARS2	Matrix
SCO1	MIM
SCO2	MIM
SCP2	MIM
SDHA	MIM
SDHAF1	Matrix
SDHAF2	Matrix
SDHAF3	Matrix
SDHAF4	Matrix
SDHB	MIM
SDHC	MIM
SDHD	MIM
SDR39U1	unknown
SDSL	unknown
SELENOO	Matrix
SEPTIN4	MOM
SERAC1	MOM
SERHL2	unknown
SETD9	Matrix
SFXN1	MIM
SFXN2	MIM
SFXN3	MIM
SFXN4	MIM
SFXN5	MIM
SHMT2	Matrix
SIRT3	Matrix
SIRT4	Matrix
SIRT5	Matrix
SLC25A1	MIM
SLC25A10	MIM
SLC25A11	MIM
SLC25A12	MIM
SLC25A13	MIM
SLC25A14	MIM
SLC25A15	MIM
SLC25A16	MIM
SLC25A18	MIM
SLC25A19	MIM
SLC25A20	MIM
SLC25A21	MIM
SLC25A22	MIM
SLC25A23	MIM
SLC25A24	MIM
SLC25A25	MIM
SLC25A26	MIM
SLC25A27	MIM
SLC25A28	MIM
SLC25A29	MIM
SLC25A3	MIM
SLC25A30	MIM
SLC25A31	MIM
SLC25A32	MIM
SLC25A33	MIM
SLC25A34	MIM
SLC25A35	MIM
SLC25A36	MIM
SLC25A37	MIM
SLC25A38	MIM
SLC25A39	MIM
SLC25A4	MIM
SLC25A40	MIM
SLC25A41	MIM
SLC25A42	MIM
SLC25A43	MIM
SLC25A44	MIM
SLC25A45	MIM
SLC25A46	MOM
SLC25A47	MIM
SLC25A48	MIM
SLC25A5	MIM
SLC25A51	MIM
SLC25A52	MIM
SLC25A53	MIM
SLC25A6	MIM
SLC30A9	MIM
SLC8B1	MIM
SLIRP	Matrix
SMDT1	MIM
SMIM20	MIM
SMIM8	MOM
SNAP29	IMS
SND1	unknown
SOD1	IMS
SOD2	Matrix
SPATA19	unknown
SPATA20	Matrix
SPG7	MIM
SPHK2	MIM
SPHKAP	MIM
SPIRE1	MOM
SPR	unknown
SPRYD4	Matrix
SPTLC2	Membrane
SQOR	MIM
SSBP1	Matrix
STAR	MOM|IMS
STARD7	IMS
STOM	Membrane
STOML2	MIM
STX17	MOM
STYXL1	Matrix
SUCLA2	Matrix
SUCLG1	Matrix
SUCLG2	Matrix
SUGCT	Matrix
SUOX	IMS
SUPV3L1	Matrix
SURF1	MIM
SYNJ2BP	MOM
TACO1	Matrix
TAMM41	MIM
TARS2	Matrix
TAZ	IMS
TBRG4	Matrix
TCAIM	Matrix
TDRKH	Membrane
TEFM	Matrix
TFAM	Matrix
TFB1M	Matrix
TFB2M	Matrix
THEM4	MIM
THEM5	Matrix
THG1L	Matrix
THNSL1	Matrix
TIMM10	MIM
TIMM10B	MIM
TIMM13	MIM
TIMM17A	MIM
TIMM17B	MIM
TIMM21	MIM
TIMM22	MIM
TIMM23	MIM
TIMM29	MIM
TIMM44	MIM
TIMM50	MIM
TIMM8A	MIM
TIMM8B	MIM
TIMM9	MIM
TIMMDC1	MIM
TK2	Matrix
TMEM11	MIM
TMEM126A	MIM
TMEM126B	MIM
TMEM143	MIM
TMEM14C	MIM
TMEM177	MIM
TMEM186	MIM
TMEM205	Membrane
TMEM65	MIM
TMEM70	MIM
TMLHE	Matrix
TOMM20	MOM
TOMM20L	MOM
TOMM22	MOM
TOMM34	MOM
TOMM40	MOM
TOMM40L	MOM
TOMM5	MOM
TOMM6	MOM
TOMM7	MOM
TOMM70	MOM
TOP1MT	Matrix
TOP3A	Matrix
TRAP1	Matrix
TRIAP1	IMS
TRIT1	Matrix
TRMT1	Matrix
TRMT10C	Matrix
TRMT2B	Matrix
TRMT5	Matrix
TRMT61B	Matrix
TRMU	Matrix
TRNT1	Matrix
TRUB2	Matrix
TSFM	Matrix
TSPO	MOM
TST	Matrix
TSTD1	unknown
TSTD3	unknown
TTC19	MIM
TUFM	Matrix
TWNK	Matrix
TXN2	Matrix
TXNRD1	unknown
TXNRD2	Matrix
UCP1	MIM
UCP2	MIM
UCP3	MIM
UNG	Matrix
UQCC1	MIM
UQCC2	MIM
UQCC3	MIM
UQCR10	MIM
UQCR11	MIM
UQCRB	MIM
UQCRC1	MIM
UQCRC2	MIM
UQCRFS1	MIM
UQCRH	MIM
UQCRQ	MIM
USP30	MOM
VARS2	Matrix
VDAC1	MOM
VDAC2	MOM
VDAC3	MOM
VPS13D	MOM
VWA8	Matrix
WARS2	Matrix
XPNPEP3	Matrix
YARS2	Matrix
YBEY	Matrix
YME1L1	MIM
YRDC	Matrix
ZADH2	unknown
