# Supplementary material for: Deciphering a mitochondria-related signature to supervise prognosis and immunotherapy in hepatocellular carcinoma
Source: Front Immunol. 2022 Dec 2;13:1070593. doi: 10.3389/fimmu.2022.1070593 (PMC9761315; doi:10.3389/fimmu.2022.1070593)
Supplement: Supplementary file 5 [file Table_2.xlsx]

## Sheet: drugCor
The Primer Sequences of Genes.
Gene	Forward Primer (5'to3')	Reverse Primer (5'to3')
MTHFD1L	CTGCCTTCAAGCCGGTTCTT	TTTCCTGCATCAAGTTGTCGT
NT5DC2	GCAGCCATCTACGCCAACA	TCACGGGCGGTACTGAAGA
POLQ	CTGCGTCGGAGTGGGAAAC	CTGTAGGCTTGCATTCTCCTG
RECQL4	GCGCTCTACCGGGAATACC	CAGCCCGATTCAGATGGGG
TOMM40L	GACATGGCAGTTTGATGGCG	GATCACCGACTCCCCAATCAG
TXNRD1	ATATGGCAAGAAGGTGATGGTCC	GGGCTTGTCCTAACAAAGCTG
Actin	GTGGCCGAGGACTTTGATTG	CCTGTAACAACGCATCTCATATT
